# Supplementary material for: Gla-Rich Protein Across the Chronic Kidney Disease Spectrum: Association with Vascular Calcification Burden and CKD-MBD Disturbances
Source: J Clin Med. 2026 Apr 28;15(9):3374. doi: 10.3390/jcm15093374 (PMC13164490; doi:10.3390/jcm15093374)
Supplement: Supplementary file 1 [file jcm-15-03374-s001.zip]

Archive with 1 entries (1 files):
- jcm-4236566-supplementary.pdf
